# Supplementary material for: Fission yeast Bgs1 glucan synthase participates in the control of growth polarity and membrane traffic
Source: iScience. 2024 Jul 8;27(8):110477. doi: 10.1016/j.isci.2024.110477 (PMC11326927; doi:10.1016/j.isci.2024.110477)
Supplement: Table S2. Fission yeast strains used in this study, related to STAR Methods [file mmc2.xlsx]

## Sheet: Hoja1
TABLE S2. Fission yeast strains used in this study, related to STAR Methods.
STRAIN	GENOTYPE	SOURCE
JCR33	972 h-	P. Munza
JCR962	leu1-32 ura4-Δ18 ade6-M210 crn1+-GFP:KanMX6 h+	F. Changb
JCR971	leu1-32 ura4-Δ18 ade6-M210 crn1+-GFP:KanMX6 h-	F. Changb
JCR972	ura4-Δ18 cps1-191 h-	M. Balasubramanianc
JCR1448	leu1-32 ura4-Δ18 his3-Δ1 ade6-M216 wsp1+-YFP:KanMX6 h-	T. Pollardd
JCR3136	leu1-32 ura4-Δ18 his3-Δ1 ade6-M216 arc5+-GFP:KanMX6 h-	T. Pollardd
JCR3883	leu1-32 ura4-Δ18 his3-Δ1 ade6-M210 YFP-myo1+:KanMX6 sad1+-CFP:KanMX6 h-	T. Pollardd
JCR4417	leu1-32 ura4-Δ18 ade6-M210 end4+-GFP:KanMX6 h-	P. Nursee
JCR5240	leu1-32 ura4-Δ18 Pact1+-Lifeact-GFP:leu1+ h-	M. Balasubramanianc
JCR1894	leu1-32 ura4-Δ18 tea1Δ::ura4+ h-	P. Nursee
JCR1897	leu1-32 ura4-Δ18 ade6-M216 tea4Δ::KanMX6 h+	P. Nursee
JCR1895	leu1-32 ura4-Δ18 tea1+-GFP:KanMX6 h +	P. Nursee
JCR1896	leu1-32 ura4-Δ18 ade6-M? tea4+-GFP:KanMX6 h +	P. Nursee
JCR2401	ura4-Δ18 his3-Δ1 tea2Δ::his3+ tea1+-GFP:KanMX6 h -	P. Nursee
JCR2400	leu1-32 ura4-Δ18 pom1Δ::ura4+ h-	P. Nursee
JCR3522	leu1-32 ura4-Δ18 his3-Δ1 ade6-M216 mal3Δ::his3+ h+	F. Changb
JCR2467	leu1-32 ura4-Δ18 tea3Δ::KanMX6 h +	P. Nursee
JCR1898	bud6Δ::KanMX6 h-	F. Changb
JCR1905	leu1-32 ura4-Δ18 ade6-M216 for3Δ::KanMX6 h+	F. Changb
JCR1947	ura4-Δ18 ade6-M216 mod5Δ::KanMX6 h-	K. Sawinf
JCR2321	leu1-32 ade6-M216 orb2-34 h+	P. Nursee
JCR3138	leu1-32 ura4-Δ18 ade6-M210 arp3-C1 h-	T. Pollardd
JCR3506	leu1-32 ura4-Δ18 his3-Δ1 ade6-M210 wsp1Δ::leu1+ h+	T. Pollardd
JCR6846	leu1-32 ura4-Δ18 his3-Δ1 Pact1+-mCherry-D4H:ura4+ h-	S. Marting
JCR40	leu1-32 h+	Our collection
JCR265	ura4-Δ18 h+	Our collection
JCR419	leu1-32 ura4-Δ18 h-	Our collection
JCR420	leu1-32 ura4-Δ18 h+	Our collection
JCR458	ura4-Δ18 lys1-131 h+	Our collection
JCR1822	ura4-Δ18 his3-Δ1 h-	Our collection
JCR1823	ura4-Δ18 his3-Δ1 h+	Our collection
JCR284	leu1-32 ura4-Δ18 his3-Δ1 h-	Our collection
JCR285	leu1-32 ura4-Δ18 his3-Δ1 h+	Our collection
JCR221	leu1-32 ura4-Δ18 ade6-M210 h-	Our collection
JCR222	leu1-32 ura4-Δ18 ade6-M216 h+	Our collection
JCR251	leu1-32 ura4-Δ18 his3-Δ1 ade6-M210 h+	Our collection
JCR274	leu1-32 ura4-Δ18 his3-Δ1 ade6-M210 h-	Our collection
JCR275	leu1-32 ura4-Δ18 his3-Δ1 ade6-M216 h+	Our collection
JCR317	leu1-32/leu1-32 ura4-Δ18/ura4-Δ18 his3-Δ1/his3-Δ1 ade6-M210/ade6-M216 h-/h+	Our collection
JCR381	leu1-32 ura4-Δ18 his3-Δ1 bgs1Δ::ura4+ pAL-KS+-bgs1+ h-	Our collection
JCR1024	leu1-32 ura4-Δ18 cps1-191 h-	Our collection
JCR1025	leu1-32 ura4-Δ18 cps1-191 h+	Our collection
JCR256	leu1-32 ura4-Δ18 cps1-12 h-	Our collection
JCR254	leu1-32 cps8-188 h+	Our collection
JCR2990	leu1-32 ura4-Δ18 cps8-188 h-	Our collection
JCR3760	leu1-32 ura4-Δ18 cps8-188 crn1+-GFP:KanMX6 h-	Our collection
JCR435	leu1-32 ura4-Δ18 his3-Δ1 bgs1Δ::ura4+ Pnmt1-81X-bgs1+:his3+ h-	Our collection
JCR1506	leu1-32 ura4-Δ18 his3-Δ1 ade6-M210 Pbgs1Δ::Pnmt1-81X-bgs1+:ura4+ h-	Our collection
JCR2076	leu1-32 ura4-Δ18 his3-Δ1 Pbgs1Δ::Pnmt1-81X-bgs1+:ura4+ h-	Our collection
JCR2077	leu1-32 ura4-Δ18 his3-Δ1 Pbgs1Δ::Pnmt1-81X-bgs1+:ura4+ h+	Our collection
JCR2078	leu1-32 ura4-Δ18 ade6-M210 Pbgs1Δ::Pnmt1-81X-bgs1+:ura4+ h-	Our collection
JCR2100	leu1-32 ura4-Δ18 Pbgs1Δ::Pnmt1-81X-bgs1+:ura4+ h-	Our collection
JCR3680	ura4-Δ18 his3-Δ1 Pbgs1Δ::Pnmt1-81X-bgs1+:ura4+ h+	Our collection
JCR3681	ura4-Δ18 his3-Δ1 lys1-131 Pbgs1Δ::Pnmt1-81X-bgs1+:ura4+ h+	Our collection
JCR1288	leu1-32 ura4-Δ18 his3-Δ1 bgs4Δ::ura4+ p81XH-bgs4+ h-	Our collection
JCR1368	leu1-32 ura4-Δ18 his3-Δ1 ade6-M210 bgs4Δ::ura4+ Pnmt1+-81X-bgs4+:his3+ h+	Our collection
JCR2086	leu1-32 ura4-Δ18 his3-Δ1 ade6-M210 Pags1Δ::Pnmt1-81X-ags1+:ura4+ h+	Our collection
JCR1722	leu1-32 ura4-Δ18 his3-Δ1 bgs1Δ::ura4+ Pbgs1+::GFP-12A-bgs1+:leu1+ h-	Our collection
JCR1780	leu1-32 ura4-Δ18 his3-Δ1 bgs1Δ::ura4+ Pbgs1+::tdTom-12A-bgs1+:leu1+ h-	Our collection
JCR2364	leu1-32 ura4-Δ18 his3-Δ1 bgs4Δ::ura4+ Pbgs4+::GFP-12A-bgs4+:leu1+ h-	Our collection
JCR2365	leu1-32 ura4-Δ18 his3-Δ1 bgs4Δ::ura4+ Pbgs4+::GFP-12A-bgs4+:leu1+ h+	Our collection
JCR4281	leu1-32 ura4-Δ18 ade6-M210 bgs4Δ::ura4+ Pbgs4+::GFP-12A-bgs4+:leu1+ h+	Our collection
JCR3169	leu1-32 ura4-Δ18 his3-Δ1 ags1Δ 3’UTRags1+::ags1+-12A-GFP-12A:leu1+:ura4+ h+	Our collection
JCR3402	leu1-32 ura4-Δ18 his3-Δ1 ags1Δ 3’UTRags1+::ags1+-12A-GFP-12A h+	Our collection
PPG11166	leu1-32 ura4-Δ18 ade6-M210 tea1Δ::KanMX6 h+	Our collection
PPG980	ura4-Δ18 pom1Δ::ura4+ h-	Our collection
PPG2405	leu1-32 ura4-Δ18 shk2Δ::KanMX6 h-	Our collection
PPG7423	leu1-32 ura4-Δ18 cdc42Δ::cdc42-L160S:KanMX6 h-	Our collection
PPG6921	leu1-32 ura4-Δ18 cdc42Δ::cdc42-D76G:KanMX6 h-	Our collection
PPG9381	leu1-32 ura4-Δ18 ade6-M216 cpy1Δ::KanMX6 h+	Our collection
JCR5673	leu1-32 ura4-Δ18 ade6-M216 dis2Δ::KanMX6 h+	Our collection
PPG6521	leu1-32 ura4-Δ18 3×HA-cdc42-L160S:ura4+ h-	Our collection
PPG8517	leu1-32 ura4-Δ18 ade6-M216 GFP-syb1+:KanMX6 h+	Our collection
JCR2000	leu1-32 ura4-Δ18 tea1Δ::ura4+ h+	This study
JCR2511	leu1-32 ura4-Δ18 ade6-M210 tea1Δ::ura4+ h-	This study
JCR2512	leu1-32 ura4-Δ18 ade6-M210 tea1Δ::ura4+ h+	This study
JCR2367	leu1-32 ura4-Δ18 his3-Δ1 tea1Δ::ura4+ h+	This study
JCR2929	ura4-Δ18 his3-Δ1 tea2Δ::his3+ h-	This study
JCR3011	leu1-32 ura4-Δ18 his3-Δ1 tea2Δ::his3+ h+	This study
JCR2971	leu1-32 ura4-Δ18 tea4Δ::KanMX6 h-	This study
JCR3001	ura4-Δ18 his3-Δ1 tea4Δ::KanMX6 h-	This study
JCR3197	ura4-Δ18 his3-Δ1 tea4Δ::KanMX6 h+	This study
JCR2002	leu1-32 ura4-Δ18 bud6Δ::KanMX6 h+	This study
JCR2799	leu1-32 ura4-Δ18 bud6Δ::KanMX6 h-	This study
JCR2319	ura4-Δ18 ade6-M216 mod5Δ::KanMX6 h-	This study
JCR2320	ura4-Δ18 ade6-M216 mod5Δ::KanMX6 h+	This study
JCR2492	leu1-32 ura4-Δ18 for3Δ::KanMX6 h-	This study
JCR2509	leu1-32 ura4-Δ18 for3Δ::KanMX6 h+	This study
JCR2722	leu1-32 ura4-Δ18 ade6-M216 pom1Δ::ura4+ h+	This study
JCR2414	leu1-32 ura4-Δ18 his3-Δ1 orb2-34 h+	This study
JCR2443	ura4-Δ18 ade6-M216 tea1Δ::ura4+ mod5Δ::KanMX6 h-	This study
JCR2752	leu1-32 ura4-Δ18 tea1Δ::ura4+ bud6Δ::KanMX6 h-	This study
JCR2708	leu1-32 ura4-Δ18 ade6-M216 tea4Δ::KanMX6 mod5Δ::KanMX6 h+	This study
JCR2857	leu1-32 ura4-Δ18 tea4Δ::KanMX6 bud6Δ::KanMX6 h+	This study
JCR2858	leu1-32 ura4-Δ18 tea4Δ::KanMX6 bud6Δ::KanMX6 h-	This study
JCR2441	leu1-32 ura4-Δ18 mod5Δ::KanMX6 bud6Δ::KanMX6 h+	This study
JCR2812	leu1-32 ura4-Δ18 for3Δ::KanMX6 tea1Δ::ura4+ h-	This study
JCR2813	leu1-32 ura4-Δ18 for3Δ::KanMX6 tea1Δ::ura4+ h+	This study
JCR2836	leu1-32 ura4-Δ18 ade6-M216 for3Δ::KanMX6 tea4Δ::KanMX6 h+	This study
JCR2837	leu1-32 ura4-Δ18 for3Δ::KanMX6 tea4Δ::KanMX6 h-	This study
JCR2445	ura4-Δ18 ade6-M216 for3Δ::KanMX6 mod5Δ::KanMX6 h-	This study
JCR2446	leu1-32 ura4-Δ18 ade6-M216 for3Δ::KanMX6 mod5Δ::KanMX6 h+	This study
JCR2811	leu1-32 ura4-Δ18 for3Δ::KanMX6 bud6Δ::KanMX6 h+	This study
JCR3090	leu1-32 ura4-Δ18 tea1Δ::ura4+ mod5Δ::KanMX6 bud6Δ::KanMX6 h+	This study
JCR3092	leu1-32 ura4-Δ18 tea4Δ::KanMX6 mod5Δ::KanMX6 bud6Δ::KanMX6 h-	This study
JCR3086	ura4-Δ18 ade6-M216 tea1Δ::ura4+ tea4Δ::KanMX6 mod5Δ::KanMX6 h-	This study
JCR3088	leu1-32 ura4-Δ18 tea1Δ::ura4+ tea4Δ::KanMX6 bud6Δ::KanMX6 h+	This study
JCR3404	ura4-Δ18 for3Δ::KanMX6 tea1Δ::ura4+ mod5Δ::KanMX6 h-	This study
JCR3436	leu1-32 ura4-Δ18 for3Δ::KanMX6 tea1Δ::ura4+ bud6Δ::KanMX6 h-	This study
JCR3564	leu1-32 ura4-Δ18 for3Δ::KanMX6 tea4Δ::KanMX6 mod5Δ::KanMX6 h+	This study
JCR3424	leu1-32 ura4-Δ18 for3Δ::KanMX6 tea4Δ::KanMX6 bud6Δ::KanMX6 h-	This study
JCR3434	leu1-32 ura4-Δ18 for3Δ::KanMX6 tea1Δ::ura4+ tea4Δ::KanMX6 h-	This study
JCR3392	ura4-Δ18 for3Δ::KanMX6 mod5Δ::KanMX6 bud6Δ::KanMX6 h-	This study
JCR3705	leu1-32 ura4-Δ18 tea1Δ::ura4+ wsp1Δ::leu1+ h-	This study
JCR3432	leu1-32 ura4-Δ18 arp3-C1 h-	This study
JCR3433	leu1-32 ura4-Δ18 arp3-C1 h+	This study
JCR5366	leu1-32 ura4-Δ18 arp3-C1 tea1Δ::ura4+ h+	This study
JCR3811	leu1-32 ura4-Δ18 crn1+-GFP:KanMX6 bgs1Δ::ura4+ Pbgs1+::tdTom-12A- bgs1+:leu1+ h-	This study
JCR4090	leu1-32 ura4-Δ18 his3-Δ1 bgs1Δ::ura4+ Pbgs1+::3×HA-bgs1+:leu1+ h+	This study
JCR6851	leu1-32 ura4-Δ18 Pact1+-mCherry-D4H:ura4+ h+	This study
JCR6854	ura4-Δ18 his3-Δ1 Pact1+-mCherry-D4H:ura4+ h+	This study
JCR3956	leu1-32 ura4-Δ18 ade6-M216 crn1+-GFP:KanMX6 tea4Δ::KanMX6 h+	This study
JCR4054	leu1-32 ura4-Δ18 YFP-myo1+:KanMX6 h-	This study
JCR4055	leu1-32 ura4-Δ18 ade6-M210 YFP-myo1+:KanMX6 h+	This study
JCR4771	ura4-Δ18 his3-Δ1 ade6-M216 wsp1+-YFP:KanMX6 h+	This study
JCR4773	leu1-32 ura4-Δ18 wsp1+-YFP:KanMX6 h-	This study
JCR3430	leu1-32 ura4-Δ18 ade6-M216 arc5+-GFP:KanMX6 h+	This study
JCR6824	leu1-32 ura4-Δ18 cps1-191 tea1Δ::ura4+ h+	This study
PPG14753	leu1-32 ura4-Δ18 cps1-191 tea1Δ::ura4+ h-	This study
PPG14755	leu1-32 ura4-Δ18 cps1-191 tea4Δ::KanMX6 h+	This study
PPG14759	leu1-32 ura4-Δ18 cps1-191 pom1Δ::ura4+ h+	This study
PPG15349	leu1-32 ura4-Δ18 ade6-M216 cps1-191 GFP-syb1+:KanMX6 h+	This study
PPG14769	leu1-32 ura4-Δ18 cps1-191 Pact1+-Lifeact-GFP:leu1+ h-	This study
JCR6828	ura4-Δ18 cps8-188 tea4Δ::KanMX6 crn1+-GFP:KanMX6 h+	This study
JCR6887	leu1-32 ura4-Δ18 cps8-188 tea1Δ::ura4+ crn1+-GFP:KanMX6 h-	This study
JCR4539	leu1-32 ura4-Δ18 his3-Δ1 ade6-M216 bgs4Δ::ura4+ Pbgs4+::GFP-12A-bgs4+:leu1+ h+	This study
JCR4764	leu1-32 ura4-Δ18 YFP-myo1+:KanMX6 bgs1Δ::ura4+ Pbgs1+::3×HA-bgs1+:leu1+ h+	This study
JCR4766	leu1-32 ura4-Δ18 end4+-GFP:KanMX6 bgs1Δ::ura4+ Pbgs1+::3×HA-bgs1+:leu1+ h+	This study
JCR4804	leu1-32 ura4-Δ18 wsp1+-YFP:KanMX6 bgs1Δ::ura4+ Pbgs1+::3×HA-bgs1+:leu1+ h+	This study
JCR2507	leu1-32 ura4-Δ18 tea1Δ::ura4+ Pbgs1Δ::Pnmt1-81X-bgs1+:ura4+ h-	This study
JCR3130	leu1-32 ura4-Δ18 his3-Δ1 tea2Δ::his3+ Pbgs1Δ::Pnmt1-81X-bgs1+:ura4+ h-	This study
JCR2236	leu1-32 ura4-Δ18 tea4Δ::KanMX6 Pbgs1Δ::Pnmt1-81X-bgs1+:ura4+ h-	This study
JCR2290	leu1-32 ura4-Δ18 bud6Δ::KanMX6 Pbgs1Δ::Pnmt1-81X-bgs1+:ura4+ h-	This study
JCR2377	leu1-32 ura4-Δ18 for3Δ::KanMX6 Pbgs1Δ::Pnmt1-81X-bgs1+:ura4+ h-	This study
JCR2381	leu1-32 ura4-Δ18 mod5Δ::KanMX6 Pbgs1Δ::Pnmt1-81X-bgs1+:ura4+ h-	This study
JCR2816	leu1-32 ura4-Δ18 pom1Δ::ura4+ Pbgs1Δ::Pnmt1-81X-bgs1+:ura4+ h-	This study
JCR5729	leu1-32 ura4-Δ18 ade6-M216 dis2Δ::KanMX6 Pbgs1Δ::Pnmt1-81X-bgs1+:ura4+ h+	This study
JCR3566	leu1-32 ura4-Δ18 his3-Δ1 mal3Δ::his3+ Pbgs1Δ::Pnmt1-81X-bgs1+:ura4+ h-	This study
JCR2379	leu1-32 ura4-Δ18 tea3Δ::KanMX6 Pbgs1Δ::Pnmt1-81X-bgs1+:ura4+ h-	This study
JCR3126	leu1-32 ura4-Δ18 shk2Δ::KanMX6 Pbgs1Δ::Pnmt1-81X-bgs1+:ura4+ h-	This study
JCR2494	leu1-32 ura4-Δ18 his3-Δ1 orb2-34 Pbgs1Δ::Pnmt1-81X-bgs1+:ura4+ h-	This study
JCR3972	ura4-Δ18 cdc42Δ::cdc42-L160S:KanMX6 Pbgs1Δ::Pnmt1-81X-bgs1+:ura4+ h+	This study
JCR6818	ura4-Δ18 cdc42Δ::cdc42-D76G:KanMX6 Pbgs1Δ::Pnmt1-81X-bgs1+:ura4+ h+	This study
JCR3530	leu1-32 ura4-Δ18 his3-Δ1 ade6-M210 wsp1Δ::leu1+ Pbgs1Δ::Pnmt1-81X-bgs1+:ura4+ h-	This study
JCR3528	leu1-32 ura4-Δ18 arp3-C1 Pbgs1Δ::Pnmt1-81X-bgs1+:ura4+ h-	This study
JCR2886	leu1-32 ura4-Δ18 ade6-M210 crn1+-GFP:KanMX6 Pbgs1Δ::Pnmt1-81X-bgs1+:ura4+ h-	This study
JCR2887	leu1-32 ura4-Δ18 crn1+-GFP:KanMX6 Pbgs1Δ::Pnmt1-81X-bgs1+:ura4+ h-	This study
JCR6877	ura4-Δ18 Pact1+-mCherry-D4H:ura4+ crn1+-GFP:KanMX6 Pbgs1Δ::Pnmt1-81X-bgs1+:ura4+ h+	This study
JCR6880	ura4-Δ18 Pact1+-mCherry-D4H:ura4+ crn1+-GFP:KanMX6 Pbgs1Δ::Pnmt1-81X-bgs1+:ura4+ h-	This study
JCR5524	leu1-32 ura4-Δ18 Pact1+-Lifeact-GFP:leu1+ Pbgs1Δ::Pnmt1-81X-bgs1+:ura4+ h-	This study
JCR3583	leu1-32 ura4-Δ18 ade6-M216 arc5+-GFP:KanMX6 Pbgs1Δ::Pnmt1-81X-bgs1+:ura4+ h-	This study
JCR4088	leu1-32 ura4-Δ18 ade6-M210 YFP-myo1+:KanMX6 Pbgs1Δ::Pnmt1-81X-bgs1+:ura4+ h-	This study
JCR4484	leu1-32 ura4-Δ18 ade6-M210 end4+-GFP:KanMX6 Pbgs1Δ::Pnmt1-81X-bgs1+:ura4+ h-	This study
JCR4812	ura4-Δ18 his3-Δ1 ade6-M216 wsp1+-YFP:KanMX6 Pbgs1Δ::Pnmt1-81X-bgs1+:ura4+ h+	This study
JCR2480	leu1-32 ura4-Δ18 tea1Δ::ura4+ bgs1Δ::ura4+ Pbgs1+::GFP-12A-bgs1+:leu1+ h-	This study
JCR4619	leu1-32 ura4-Δ18 tea1Δ::ura4+ bgs4Δ::ura4+ Pbgs4+::GFP-12A-bgs4+:leu1+ h+	This study
JCR4615	leu1-32 ura4-Δ18 tea1Δ::ura4+ ags1Δ 3’UTRags1+::ags1+-12A-GFP-12A:leu1+:ura4+ h+	This study
JCR2478	leu1-32 ura4-Δ18 ade6-M216 tea4Δ::KanMX6 bgs1Δ::ura4+ Pbgs1+::GFP-12A-bgs1+:leu1+ h-	This study
JCR2240	leu1-32 ura4-Δ18 tea1+-GFP:KanMX6 Pbgs1Δ::Pnmt1-81X-bgs1+:ura4+ h-	This study
JCR2260	leu1-32 ura4-Δ18 tea4+-GFP:KanMX6 Pbgs1Δ::Pnmt1-81X-bgs1+:ura4+ h-	This study
JCR3460	leu1-32 ura4-Δ18 ags1Δ 3’UTRags1+::ags1+-12A-GFP-12A Pbgs1Δ::Pnmt1-81X-bgs1+:ura4+ h-	This study
JCR4203	leu1-32 ura4-Δ18 bgs4Δ::ura4+ Pbgs4+::GFP-12A-bgs4+:leu1+
	Pbgs1Δ::Pnmt1-81X-bgs1+:ura4+ h-	This study
JCR4617	leu1-32 ura4-Δ18 ade6-M216 tea1Δ::ura4+ bgs4Δ::ura4+ Pbgs4+::GFP-12A-bgs4+:leu1+
	Pbgs1Δ::Pnmt1-81X-bgs1+:ura4+ h-	This study
JCR6822	leu1-32 ura4-Δ18 ade6-M210 tea4Δ::KanMX6 bgs4Δ::ura4+ Pbgs4+::GFP-12A-bgs4+:leu1+
	Pbgs1Δ::Pnmt1-81X-bgs1+:ura4+ h+	This study
JCR4613	leu1-32 ura4-Δ18 tea1Δ::ura4+ ags1Δ 3’UTRags1+::ags1+-12A-GFP-12A:leu1+:ura4+
	Pbgs1Δ::Pnmt1-81X-bgs1+:ura4+ h+	This study
JCR4614	leu1-32 ura4-Δ18 tea1Δ::ura4+ ags1Δ 3’UTRags1+::ags1+-12A-GFP-12A:leu1+:ura4+
	Pbgs1Δ::Pnmt1-81X-bgs1+:ura4+ h-	This study
JCR6820	leu1-32 ura4-Δ18 his3-Δ1 tea4Δ::KanMX6 ags1Δ 3’UTRags1+::ags1+-12A-GFP-12A:leu1+:ura4+
	Pbgs1Δ::Pnmt1-81X-bgs1+:ura4+ h-	This study
JCR2339	leu1-32 ura4-Δ18 Pbgs1Δ::Pnmt1-81X-bgs1+:ura4+ leu1-32::GFP-12A-bgs1+:leu1+ h-	This study
JCR3477	leu1-32 ura4-Δ18 Pbgs1Δ::Pnmt1-81X-bgs1+:ura4+ leu1-32::GFP-12A-bgs19A(10-18):leu1+ h-	This study
JCR3899	leu1-32 ura4-Δ18 Pbgs1Δ::Pnmt1-81X-bgs1+:ura4+ leu1-32::GFP-12A-bgs19A(334-342):leu1+ h-	This study
JCR3950	leu1-32 ura4-Δ18 Pbgs1Δ::Pnmt1-81X-bgs1+:ura4+ leu1-32::GFP-12A-bgs19A(1136-1144):leu1+ h-	This study
JCR4464	leu1-32 ura4-Δ18 his3-Δ1 Pbgs1Δ::Pnmt1-81X-bgs1+:ura4+
	leu1-32::GFP-12A-bgs19A(1136-1144):leu1+ h-	This study
JCR4407	leu1-32 ura4-Δ18 tea1Δ::ura4+ Pbgs1Δ::Pnmt1-81X-bgs1+:ura4+
	leu1-32::GFP-12A-bgs19A(1136-1144):leu1+ h-	This study
JCR4530	leu1-32 ura4-Δ18 ade6-M210 crn1+-GFP:KanMX6 Pbgs1Δ::Pnmt1-81X-bgs1+:ura4+
	leu1-32::tdTom-12A- bgs19A(1136-1144):leu1+ h-	This study
JCR5781	leu1-32 ura4-Δ18 his3-Δ1 tea4Δ::KanMX6 bgs4Δ::ura4+ Pnmt1-81X-bgs4+:his3+ h+	This study
JCR5783	leu1-32 ura4-Δ18 ade6-M210 tea4Δ::KanMX6 Pags1Δ::Pnmt1-81X-ags1+:ura4+ h+	This study
JCR6811	leu1-32 ura4-Δ18 his3-Δ1 Pbgs1Δ::Pnmt1-81X-bgs1+:ura4+ pAL-KS+ h-	This study
JCR6813	leu1-32 ura4-Δ18 his3-Δ1 Pbgs1Δ::Pnmt1-81X-bgs1+:ura4+ pAL-bgs4+ h-	This study
JCR6815	leu1-32 ura4-Δ18 his3-Δ1 Pbgs1Δ::Pnmt1-81X-bgs1+:ura4+ pAL-ags1+ h-	This study
JCR6829	leu1-32 ura4-Δ18 tea1Δ::ura4+ Pbgs1Δ::Pnmt1-81X-bgs1+:ura4+ pAL-KS+ h-	This study
JCR6830	leu1-32 ura4-Δ18 tea1Δ::ura4+ Pbgs1Δ::Pnmt1-81X-bgs1+:ura4+ pAL-bgs4+ h-	This study
JCR6831	leu1-32 ura4-Δ18 tea1Δ::ura4+ Pbgs1Δ::Pnmt1-81X-bgs1+:ura4+ pAL-ags1+ h-	This study
JCR6842	leu1-32 ura4-Δ18 tea4Δ::KanMX6 Pbgs1Δ::Pnmt1-81X-bgs1+:ura4+ pAL-KS+ h-	This study
JCR6843	leu1-32 ura4-Δ18 tea4Δ::KanMX6 Pbgs1Δ::Pnmt1-81X-bgs1+:ura4+ pAL-bgs4+ h-	This study
JCR6844	leu1-32 ura4-Δ18 tea4Δ::KanMX6 Pbgs1Δ::Pnmt1-81X-bgs1+:ura4+ pAL-ags1+ h-	This study
JCR6866	leu1-32 ura4-Δ18 cps1-191 p41X h+	This study
JCR6860	leu1-32 ura4-Δ18 cps1-191 p41X- bgs4+ h+	This study
JCR6867	leu1-32 ura4-Δ18 cps1-191 p41X-ags1+ h+	This study
JCR6871	leu1-32 ura4-Δ18 cps1-191 tea1Δ::ura4+ p41X h+	This study
JCR6898	leu1-32 ura4-Δ18 cps1-191 tea1Δ::ura4+ p41X- bgs4+ h+	This study
JCR6873	leu1-32 ura4-Δ18 cps1-191 tea1Δ::ura4+ p41X-ags1+ h+	This study
JCR6904	leu1-32 ura4-Δ18 cps1-191 tea4Δ::KanMX6 p41X h+	This study
JCR6906	leu1-32 ura4-Δ18 cps1-191 tea4Δ::KanMX6 p41X- bgs4+ h+	This study
JCR6911	leu1-32 ura4-Δ18 cps1-191 tea4Δ::KanMX6 p41X-ags1+ h+	This study
a Institute of General Microbiology, University of Bern, Switzerland.
b Department of Microbiology, Columbia University, New York, NY, USA.
c Centre for Mechanochemical Cell Biology and Division of Biomedical Sciences, Warwick Medical School, Coventry, UK.
d Department of Molecular, Cellular and Developmental Biology, Yale University, New Haven, CT, USA.
e Cancer Research UK, London Research Institute, London, UK.
f Wellcome Trust Centre for Cell Biology, University of Edinburgh, Edinburgh, UK.
g Department of Fundamental Microbiology, University of Lausanne, Switzerland.
